# Supplementary material for: Caveolin-1 Modulates Islet Amyloid Polypeptide Expression Through Interaction with TXNIP in Murine Pancreatic β-Cells
Source: Biomedicines. 2026 Jun 15;14(6):1344. doi: 10.3390/biomedicines14061344 (PMC13296394; doi:10.3390/biomedicines14061344)
Supplement: Supplementary file 1 [file biomedicines-14-01344-s001.zip]

Archive with 1 entries (1 files):
- biomedicines-4294214-supplementary.pdf
